# Supplementary material for: Human antibodies to SARS-CoV-2 with a recurring YYDRxG motif retain binding and neutralization to variants of concern including Omicron
Source: Commun Biol. 2022 Jul 29;5:766. doi: 10.1038/s42003-022-03700-6 (PMC9336126; doi:10.1038/s42003-022-03700-6)
Supplement: Supplementary file 4 — Supplementary Data 2 [file 42003_2022_3700_MOESM4_ESM.xlsx]

## Sheet: legend
Supplementary Data 2 The source data behind man figures. Source data used to plot Figure 1a, 3a, 3b, 3d-e, 5a-e, 6b are included in this spreadsheet.

## Sheet: Figure 1a
Concentration (nM)	A021	BM48-31	Civet007-2004	CS24	Frankfurt 1	GD Pangolin	HKU3	LYRa11	Pangolin_GX-P2V	RaTG013	Rf1-2004	Rs4081	Rs4231	SARS-CoV	SARS-CoV-2	SHC014	WIV1
50	20.1739	2.5429	18.476	18.3901	16.0641	19.0181	19.7066	21.5228	21.0111	17.7359	7.24965	19.346	20.5781	19.1619	20.0255	18.8014	16.986
8.33333	18.0383	1.3709	17.0477	16.6577	14.2608	20.6098	16.1687	20.2407	17.0076	16.2907	5.34536	16.7178	17.7539	18.339	18.0622	16.0143	14.6364
1.38889	4.32107	0.481882	8.32441	5.35192	7.87766	10.0642	6.25567	6.05549	11.2839	8.83227	2.44068	11.4733	8.54697	8.73123	6.28852	9.24352	10.7052
0.231481	1.86371	0.251843	1.61742	2.06984	1.73888	2.30353	1.57617	2.40365	2.05996	1.82126	0.578179	2.43904	1.69916	1.99454	2.27709	1.85617	1.23665
0.0385802	0.306682	0.196667	0.37574	0.420036	0.203308	0.447452	0.311633	0.377373	0.551743	0.382044	0.186182	0.364266	0.480162	0.485839	0.424757	0.295696	0.434329
0.00643004	0.142668	0.188118	0.136592	0.146445	0.111796	0.167885	0.108739	0.117153	0.197635	0.121601	0.121173	0.156195	0.138757	0.173512	0.147306	0.246522	0.155731

## Sheet: Figure 3a
Locus	Library count			SARS-CoV-2 antibody	Hit count
IGH	147619			with Neutralization Tested	28
IGK	33585			with Sequences only	72
IGL	23954			Unrelated	53
Sum	205158			Sum	153

## Sheet: Figure 3b,d,e
IGHD_family	Hit count	Percentage		IGHV_family	Hit count	Percentage			IGHJ_family	Hit count	Percentage
IGHD2-2	1	0.00653595		IGHV1-18	6	0.06			IGHJ1	12	0.12
IGHD2-8	1	0.00653595		IGHV1-2	1	0.01			IGHJ2	1	0.01
IGHD3-10	2	0.0130719		IGHV1-3	5	0.05			IGHJ3	28	0.28
IGHD3-16	1	0.00653595		IGHV1-46	2	0.02			IGHJ4	31	0.31
IGHD3-22	135	0.882353		IGHV1-69	9	0.09			IGHJ5	7	0.07
IGHD3-3	5	0.0326797		IGHV1-8	1	0.01			IGHJ6	21	0.21
IGHD3-9	2	0.0130719		IGHV2-26	1	0.01
IGHD5-18	2	0.0130719		IGHV3-13	4	0.04
IGHD5-24	1	0.00653595		IGHV3-21	2	0.02
IGHD6-13	3	0.0196078		IGHV3-23	3	0.03
				IGHV3-30	18	0.18
				IGHV3-30-3	2	0.02
				IGHV3-33	12	0.12
				IGHV3-48	1	0.01
				IGHV3-53	2	0.02
				IGHV3-7	1	0.01
				IGHV3-74	2	0.02
				IGHV3-9	1	0.01
				IGHV4-39	13	0.13
				IGHV4-59	1	0.01
				IGHV4-61	6	0.06
				IGHV5-10-1	2	0.02
				IGHV5-51	5	0.05

## Sheet: Figure 5a
YYDRxG	Count		Cross-Neut.	SARS-CoV-2 only	N.D.
Neut.	22		8	3	11
Non-Neut.	6
Sum	28

## Sheet: Figure 5b
Virus	ADI-62104	ADI-63338	ADI-63164	ADI-57843	ADI-62785	ADI-62969	ADI-63219
SARS-CoV-2	2.187	3.313	3.952	4.964	3.53	>50	>50
GD-Pangolin	1.154	3.328	4.256	4.15	4.507	N.B	>50
RaTG13	1.341	4.187	1.528	10.29	5.423	>50	>50
pCoV_GX-P2V	1.498	3.876	3.819	6.066	>50	>50	>50
SHC014	1.251	3.893	8.027	10.72	N.B	N.B	>50
Rs4231	1.955	3.011	6.763	12.1	N.B	N.B	>50
SARS-CoV	2.561	3.86	9.941	16.32	>50	>50	>50
Frankfurt 1	1.578	3.254	13.4	15.02	N.B	N.B	>50
CS24	2.304	3.701	5.044	18.83	N.B	N.B	>50
Civet007-2014	7.693	3.144	6.166	37.23	>50	N.B	>50
A021	>50	3.907	12.38	14.22	>50	>50	>50
WIV1	1.461	3.412	5.88	8.138	2.462	>50	>50
LYRa11	1.86	3.176	>50	19.22	>50	>50	>50
HKU3	N.B	>50	26.97	N.B	>50	N.B	N.B
Rs4081	>50	>50	30.59	>50	>50	>50	>50
Rf1-2004	N.B	>50	N.B	N.B	N.B	N.B	>50
BM48-31	N.B	>50	N.B	N.B	6.496	>50	>50

## Sheet: Figure 5c
Antibody (μg/ml)	Beta	Delta	Omicron
ADI-62113	2.76375	1.74555	8.89802
ADI-62104	1.98123	1.2442	6.31347
ADI-63338	1.81119	1.35587	3.53069
ADI-63164	1.3427	0.92143	9.3825
ADI-57843	2.10378	1.10885	67.3437
ADI-62785	1.89637	1.37898	16.0844
LY-CoV16	>100	1.27216	>100
LY-CoV555	>100	32.1821	>100
REGN10933	5.42576	1.00692	>100
REGN10987	1.85781	1.07041	>100
VIR-7831	2.25618	1.50137	23.0288
AZD1061	1.90618	1.08959	>100
AZD8895	1.54313	1.44703	>100

## Sheet: Figure 5d
Antibody (μg/ml)	WT	Alpha	Beta	Gamma	Delta	Omicron	SARS-CoV
PZF12_P2_IgG_F7-P1369	0.3678	1.06	1.03	0.2834	1.141	1037	68.37
MOD8_P2_IgG_B11-P1369	0.1513	0.1456	0.1429	0.09697	0.2757	1.156	0.04571
ADI-62113	0.2478	0.4445	0.2817	0.08353	0.6289	0.5112	0.1664
ADI-62104	0.1478	0.1053	0.05123	0.0506	0.1194	0.6954	0.07248
ADI-63338	0.6517	0.4986	0.2127	0.08772	0.14	240.9	1.634
ADI-63164	0.8653	1.923	0.5729	0.2664	0.8484	X	13.72
ADI-57843	1.488	17.84	0.1365	0.1699	0.581	X	X
ADI-62785	0.3015	11.89	3.375	0.7226	86.75	X	X

## Sheet: Figure 5e
Antibody name	Neutralization	IGHV family	IGL/KV family
ADI-62113	Y	IGHV1-3	IGKV1-33
COVA1-16	Y	IGHV1-46	IGKV1-33
2-36	Y	IGHV4-61	IGKV3-20
ADI-63338	Y	IGHV4-39	IGLV6-57
ADI-62104	Y	IGHV1-69	IGKV1-33
C1463	Y	IGHV3-30-3	IGKV1-27
C996	Y	IGHV3-13	IGLV3-21
C634	Y	IGHV3-33	IGKV1-5
C652	Y	IGHV3-33	IGKV1-5
C868	Y	IGHV4-61	IGKV1-5
C1381	Y	IGHV3-13	IGLV2-14
C022	Y	IGHV4-39	IGKV1-5
ADI-57843	Y	IGHV2-26	IGKV3D-20
ADI-63164	Y	IGHV1-3	IGKV3-20
P008_076	Y	IGHV3-13	IGLV2-14
ADI-62785	Y	IGHV4-39	IGLV1-40
P054_003	Y	IGHV1-2	IGKV1-33
MnC4t2p1_D10	Y	IGHV4-39	IGKV1-17
MnC4t1p1_A10	Y	IGHV4-39	IGKV1-17
MnC4t2p1_F5	Y	IGHV4-39	IGKV1-17
C1243	Y	IGHV3-30	IGLV1-40
C1332	Y	IGHV3-30	IGKV1-13
ADI-63219	N	IGHV1-18	IGKV3-20
ADI-62969	N	IGHV3-30	IGKV2-30
COVA2-47	N	IGHV3-9	IGKV4-1
P008_082	N	IGHV1-18	IGKV3-20
P008_093	N	IGHV1-8	IGKV3-11
C83A5	N	IGHV3-33	IGLV3-25

## Sheet: Figure 6b
MOD8_P2_IgG_B11-P1369_G8 concentration (μg/ml)	WT							Alpha		Beta		Gamma		Delta		Omicron					SARS-CoV
30					100	100.01	99.98											100.04	100.02	100.03
10	98.284	97.7582	100	100.04	100.01	100	100	99.3853	98.7596	100.053	100.015	100.023	99.976	99.1915	99.969	86.44	89.99	96.03	95.16	90.47	98.6963	99.9849
3.333	93.5096	89.3832	98.85	99.4	96.31	97.28	95.75	93.3729	96.0408	98.6218	97.5556	97.578	98.96	94.1845	93.6992	56.53	55.4	61.43	63.35	65.92	97.7905	99.5876
1.111	76.0904	68.1402	84.87	76.84	81.1	76.41	84.03	75.7076	80.9843	82.6578	96.0499	91.222	92.544	77.3733	78.2262	38.25	18.38	29.02	32.69	45.62	95.2667	94.1865
0.37	50.5404	62.9197	61.98	45.69	49.57	57.03	66.92	47.7551	54.7823	62.4107	49.374	68.643	72.527	56.055	51.0205	38.18	-10.34	33.55	34.55	27.59	83.1759	75.4254
0.123	35.0967	47.2743	64.53	51.05	36.12	47.42	49.63	34.4913	41.6708	46.9425	42.5657	48.472	58.312	30.9669	38.4608	30.62	-14.37	27.15	10.53	33.6	56.9888	64.2549
0.041	26.5411	21.9154	47.73	19.93	33.78	18.62	28.63	33.3666	39.8146	31.9605	42.042	35.551	32.467	11.1614	34.9372	37.84	17.31	26.9	12.29	15.73	47.8335	52.4063
0.014	25.4099	9.10594	32.95	36.91	16.02	18.18	15.57	22.4833	28.2928	-6.57915	19.9525	8.967	13.737	15.3669	15.1096	22.53	22.9	16.83	-1.74	-7.8	32.1241	41.5507
0.0046	7.78356	10.6461			15.48	18.03	13.28	25.2105	2.10774	5.23246	4.09151	18.68	14.549	-4.0121	-14.9855			23.49	24.28	12.89	8.15077	1.5386
PZF12_P2_IgG_F7-P1369_G6 concentration (μg/ml)	WT							Alpha		Beta		Gamma		Delta		Omicron					SARS-CoV
30					98.28	99.77	99.97											32.45	47.75	35.29
10	89.0592	91.8102	99.78	97.12	98.16	95.62	92.35	87.6183	83.7242	83.7146	91.6264	96.999	98.891	92.438	91.207	22.06	31.42	17.8	48.68	-1.15	35.6942	40.4899
3.333	84.2424	78.1031	92.27	92.36	85.43	87.98	85.51	79.0013	76.5617	83.6304	81.1896	86.301	90.004	71.618	75.359	48.79	48.06	15.3	-5.3	12.92	26.0496	39.0124
1.111	58.2516	59.8448	84.36	80.81	55.45	65.47	56.68	40.1529	74.4814	50.2624	62.1395	74.739	73.093	49.783	53.129	48.99	40.21	14.77	1	21.79	14.9906	32.129
0.37	38.1079	49.9084	74.71	73.05	52.91	40.1	48.17	22.8131	24.293	15.0895	48.6445	48.656	53.102	3.686	32.625	47.06	43	14.81	-4.95	17.74	12.4232	26.4953
0.123	36.674	25.6117	58.92	60.02	15.27	27.35	17.26	3.48613	32.0305	-12.6486	-1.14562	37.001	37.249	-15.971	24.811	40.93	40.56	22.66	15.93	-12.12	27.2365	43.8323
0.041	16.5622	23.7636	61.37	56.39	28.06	9.81	7.66	9.12651	24.5932	8.24381	12.2932	26.094	6.314	-11.094	12.33	38.73	34.94	11.91	-11.03	4.37	10.7181	36.634
0.014	12.2871	23.5405	43.31	30.74	18.16	-2.99	-5.28	16.3186	33.6499	-0.83701	3.09084	-4.297	8.53	-17.886	6.265	34.86	26.84	6.57	21.17	-2.34	23.8601	6.8574
0.0046	-1.73861	7.43305			10.31	-1.6	9.87	-1.8535	6.20484	-10.7501	-1.14562	26.206	19.274	-28.729	-14.68			-9.78	-4.49	-6.15	-5.27702	-2.50136
